# Supplementary material for: Modulatory role of radioprotective 105 in mitigating oxidative stress and ferroptosis via the HO-1/SLC7A11/GPX4 axis in sepsis-mediated renal injury
Source: Cell Death Discov. 2025 Jul 1;11:290. doi: 10.1038/s41420-025-02578-7 (PMC12217763; doi:10.1038/s41420-025-02578-7)
Supplement: Supplementary file 8 — Supplementary Table S1 [file 41420_2025_2578_MOESM8_ESM.xlsx]

## Sheet: Sheet1
CD180-F	AACCAGGTGCCAGATTTACTG
CD180-R	TGCGGTTAGTACAAGTGTGTC
M-NF-κB-FWD-1	AGGACATGGTGGTTGGCTTTGCA
M-NF-κB-REV-1	ATACACGCCTCTGTCATCCGTGCT
M-IL6-FWD-2	AGTTGCCTTCTTGGGACTGA
M-IL6-REV-2	TCCACGATTTCCCAGAGAAC
M-GAPDH-FWD-3	ACTCCACTCACGGCAAATTC
M-GAPDH-REV-3	TCTCCATGGTGGTGAAGACA
M-Arg1-FWD-1	CAGAAGAATGGAAGAGTCAG
M-Arg1-REV-1	CAGATATGCAGGGAGTCACC
M-iNOS-FWD-1	TCCTGGAGGAAGTGGGCCGAAG
M-iNOS-REV-1	CCTCCACGGGCCCGGTACTC
M-IL-1β-REV-2	AATCTCGCAGCAGCACATCAACA
M-IL-1β-REV-2	CCACGGGAAAGACACAGGTAGC
Cd180-F1	AGAGACAGCACTTAGTGGGC
Cd180-R1	GGGAAACCTTTGGGGAGCTT
